# Supplementary material for: Structural resolution of switchable states of a de novo peptide assembly
Source: Nat Commun. 2021 Mar 9;12:1530. doi: 10.1038/s41467-021-21851-8 (PMC7943578; doi:10.1038/s41467-021-21851-8)
Supplement: Supplementary file 4 — Source Data [file 41467_2021_21851_MOESM4_ESM.xlsx]

## Sheet: Fig 1d
Wavelength (nm)	MRE (deg cm2 dmol-1 res-1 x103)
260	147.274
259	319.29
258	194.053
257	227.067
256	214.155
255	48.4327
254	1.56267
253	161.439
252	119.452
251	99.5787
250	163.669
249	261.532
248	149.589
247	115.357
246	-26.512
245	-224.629
244	-475.765
243	-856.532
242	-1171.1
241	-1505.39
240	-2169.85
239	-2850.35
238	-3830.88
237	-5111.16
236	-6230.05
235	-7654.34
234	-9613.27
233	-11526.3
232	-13920.4
231	-16240.8
230	-18637.9
229	-20872.5
228	-23135.5
227	-25406.4
226	-27370.5
225	-28820.9
224	-29952.1
223	-30908.7
222	-31336.3
221	-31378.9
220	-31603.3
219	-31799.1
218	-31138.1
217	-30663.7
216	-29911.5
215	-29788
214	-29572.7
213	-29253.9
212	-29450.2
211	-29793.6
210	-30066.8
209	-31097.1
208	-31494
207	-30944.9
206	-28528.7
205	-25541.3
204	-20306.9
203	-14092
202	-7479.07
201	-702.039
200	7848.65

## Sheet: Fig 1e
Temperature (℃)	MRE222 (deg cm2 dmol-1 res-1 x103)
5	-33098.9
6	-33059.8
7	-33094.2
8	-33275.2
9	-32895.8
10	-32871.5
11	-32705.7
12	-32749.9
13	-32405.7
14	-32748.4
15	-32530.5
16	-32440.9
17	-32179.5
18	-32362.7
19	-31940.8
20	-31870.3
21	-31647.7
22	-31785
23	-31652.8
24	-31343.7
25	-31350.5
26	-31214.2
27	-31080.4
28	-30992.9
29	-31212.9
30	-31155.3
31	-31021.2
32	-30672.1
33	-30681.9
34	-30512.4
35	-30512.2
36	-30377.9
37	-30205.3
38	-30300.3
39	-30109.9
40	-30200.3
41	-29970.2
42	-29872.7
43	-29825.6
44	-29893.9
45	-29749.3
46	-29831
47	-29593.4
48	-29437.2
49	-29388.2
50	-29342.2
51	-29269
52	-29102.6
53	-28869.4
54	-28976.3
55	-28848.8
56	-28544.7
57	-28501.5
58	-28374.1
59	-28248.2
60	-28234.8
61	-28134.1
62	-27743.3
63	-27785
64	-27554.4
65	-27431.6
66	-27292
67	-27109.8
68	-26875.5
69	-26715.8
70	-26372.1
71	-26168.6
72	-25838.6
73	-25704.9
74	-25657.5
75	-25347.7
76	-25091.2
77	-24856.6
78	-24685.2
79	-24188.9
80	-23877.3
81	-23582.8
82	-23336.2
83	-22765.1
84	-22503.3
85	-21845.5
86	-21568
87	-21018.6
88	-20480.4
89	-19954.5
90	-19403.2
91	-18670.3
92	-18054.1
93	-17361.2
94	-16685.8
95	-16160.6

## Sheet: Fig 1f
[aHB] (mM)	F/F0	Error_bars (SD)
0	0	0
0.4	0.555322	0.0256057
0.5	0.70672	0.0427394
0.7	0.808409	0.0425724
1	0.84413	0.040631
2	0.939009	0.0437123
5	0.973016	0.0205008
10	0.98561	0.0259045
20	0.964975	0.0314484

## Sheet: Fig 1g
Sed coefficient (S)	c(s)
0	0.00723888
0.0753769	1.90096
0.150754	0.283912
0.226131	0.0239255
0.301508	0.00158858
0.376884	0.000106308
0.452261	8.67965e-06
0.527638	1.00143e-06
0.603015	1.81603e-07
0.678392	5.53551e-08
0.753769	2.96114e-08
0.829146	2.81867e-08
0.904523	4.72947e-08
0.9799	1.34785e-07
1.05528	6.11557e-07
1.13065	4.04061e-06
1.20603	3.46462e-05
1.28141	0.00033591
1.35678	0.00318476
1.43216	0.0254588
1.50754	0.15035
1.58291	0.587248
1.65829	1.40859
1.73367	2.01047
1.80905	1.72606
1.88442	0.940584
1.9598	0.353978
2.03518	0.102038
2.11055	0.0252103
2.18593	0.00598267
2.26131	0.00150033
2.33668	0.000431455
2.41206	0.000151102
2.48744	6.64725e-05
2.56281	3.73901e-05
2.63819	2.69053e-05
2.71357	2.43395e-05
2.78894	2.69038e-05
2.86432	3.54159e-05
2.9397	5.36041e-05
3.01508	8.97061e-05
3.09045	0.000160894
3.16583	0.000299369
3.24121	0.000560123
3.31658	0.00102833
3.39196	0.00181625
3.46734	0.00303261
3.54271	0.00471479
3.61809	0.0068405
3.69347	0.00920712
3.76884	0.0114711
3.84422	0.01329
3.9196	0.014443
3.99497	0.0148418
4.07035	0.0145158
4.14573	0.0135813
4.22111	0.0123124
4.29648	0.0108893
4.37186	0.00947602
4.44724	0.00812891
4.52261	0.0069218
4.59799	0.0058614
4.67337	0.00497591
4.74874	0.00422846
4.82412	0.00360537
4.8995	0.00309822
4.97487	0.00268107
5.05025	0.0023411
5.12563	0.00206125
5.201	0.00183558
5.27638	0.0016553
5.35176	0.00151384
5.42714	0.00140222
5.50251	0.00131789
5.57789	0.00125441
5.65327	0.00121269
5.72864	0.0011889
5.80402	0.00117792
5.8794	0.00118268
5.95477	0.00119535
6.03015	0.00121674
6.10553	0.00124684
6.1809	0.001283
6.25628	0.00132319
6.33166	0.00136491
6.40704	0.00140917
6.48241	0.00145169
6.55779	0.00149272
6.63317	0.00153288
6.70854	0.00157083
6.78392	0.00160499
6.8593	0.00163776
6.93467	0.00166833
7.01005	0.00169668
7.08543	0.00172287
7.1608	0.00174582
7.23618	0.00176603
7.31156	0.00178418
7.38693	0.0018017
7.46231	0.00181629
7.53769	0.00182733
7.61307	0.0018369
7.68844	0.00184347
7.76382	0.0018474
7.8392	0.00185052
7.91457	0.00185015
7.98995	0.00184935
8.06533	0.00184619
8.1407	0.00184515
8.21608	0.00184023
8.29146	0.00183471
8.36683	0.0018292
8.44221	0.00182155
8.51759	0.0018118
8.59297	0.00180106
8.66834	0.00178625
8.74372	0.0017698
8.8191	0.00175069
8.89447	0.00172968
8.96985	0.00170308
9.04523	0.00167557
9.1206	0.001644
9.19598	0.00161046
9.27136	0.00157701
9.34673	0.00154095
9.42211	0.00150388
9.49749	0.00146737
9.57286	0.00143037
9.64824	0.00139478
9.72362	0.00135955
9.799	0.00132723
9.87437	0.00129677
9.94975	0.00126957
10.0251	0.0012453
10.1005	0.00122434
10.1759	0.00120857
10.2513	0.00119605
10.3266	0.00118795
10.402	0.00118479
10.4774	0.00118651
10.5528	0.00119367
10.6281	0.00120493
10.7035	0.00122228
10.7789	0.00124448
10.8543	0.00127192
10.9296	0.00130352
11.005	0.00134069
11.0804	0.0013818
11.1558	0.0014264
11.2312	0.00147332
11.3065	0.00152386
11.3819	0.00157517
11.4573	0.00162738
11.5327	0.00168036
11.608	0.00173206
11.6834	0.00178131
11.7588	0.00183033
11.8342	0.00187739
11.9095	0.00192053
11.9849	0.00196156
12.0603	0.00200002
12.1357	0.00203749
12.2111	0.00207268
12.2864	0.00210511
12.3618	0.00213895
12.4372	0.00217032
12.5126	0.00220227
12.5879	0.0022356
12.6633	0.00226861
12.7387	0.00230345
12.8141	0.00233874
12.8894	0.0023723
12.9648	0.00240686
13.0402	0.00244021
13.1156	0.0024733
13.191	0.00250485
13.2663	0.00253436
13.3417	0.00255843
13.4171	0.00257969
13.4925	0.00259865
13.5678	0.00261246
13.6432	0.00262238
13.7186	0.00262878
13.794	0.00263388
13.8693	0.00263524
13.9447	0.00263497
14.0201	0.0026339
14.0955	0.00263762
14.1709	0.00264395
14.2462	0.00265487
14.3216	0.0026735
14.397	0.0026996
14.4724	0.00273971
14.5477	0.00278906
14.6231	0.00285535
14.6985	0.00293667
14.7739	0.0030399
14.8492	0.00316507
14.9246	0.0033137
15	0.00698573

## Sheet: Fig 4b
IPA %	Peak 1 height (x10^6)			Peak 2 height (x10^6)			Peak 3 height (x10^6)
0	16.6	18.5	18.9	4.91	6.33	5.67	-	-	-
5	16.2	18.8	16.9	5.81	7.03	5.75	-	-	-
10	11.7	13.2	12.1	6.15	7.5	6.12	-	-	-
15	8.86	9.79	8.64	3.83	6.99	4.91	1.88	1.64	1.87
20	2.27	2.83	3.73	3.69	5.76	4.37	6.62	6	4.78
25	-	1.44	1.43	2.42	4.28	3.69	7.41	6.56	6.56

## Sheet: Fig 4c
Wavelength (nm)	MRE (deg cm2 dmol-1 res-1 x103)
260	-6.54248
259	-20.7605
258	-22.3989
257	-9.76282
256	-11.6119
255	0.032491
254	60.9208
253	38.4
252	25.6581
251	23.5014
250	15.7569
249	-11.2256
248	-69.3173
247	-156.67
246	-267.647
245	-378.236
244	-580.68
243	-858.172
242	-1209.65
241	-1665.05
240	-2263.57
239	-3039.34
238	-4008.6
237	-5123.65
236	-6485.79
235	-8082.18
234	-9878.07
233	-11906.7
232	-14166.3
231	-16531.3
230	-18946.2
229	-21299.2
228	-23649.5
227	-25758.3
226	-27652.4
225	-29305.9
224	-30489.1
223	-31401.6
222	-31916.2
221	-32230.3
220	-32243.5
219	-32098.8
218	-31770.4
217	-31371.6
216	-30982.7
215	-30546.1
214	-30074.6
213	-30057
212	-30508.7
211	-30732.9
210	-31305.7
209	-32107.3
208	-32589.1
207	-32042.7
206	-29803.4
205	-25495.1
204	-20257
203	-14554.8
202	-7999.74
201	-1771.1
200	6112.52

## Sheet: Fig 4d
Data Table								Fit Table
30 krpm		35 krpm		40 krpm		45 krpm		30 krpm		35 krpm		40 krpm		45 krpm
Radial distance (cm)	Abs280nm	Radial distance (cm)	Abs280nm	Radial distance (cm)	Abs280nm	Radial distance (cm)	Abs280nm	Radial distance (cm)	Abs280nm	Radial distance (cm)	Abs280nm	Radial distance (cm)	Abs280nm	Radial distance (cm)	Abs280nm
6.409	0.1094	6.412	0.0673	6.413	0.035	6.412	0.0204	6.409	0.112937	6.412	0.0690073	6.413	0.0358995	6.412	0.0185617
6.412	0.1192	6.414	0.0702	6.414	0.0315	6.415	0.0207	6.412	0.118197	6.414	0.0689191	6.414	0.0350638	6.415	0.0172568
6.416	0.1164	6.418	0.0686	6.418	0.0383	6.417	0.02	6.416	0.119725	6.418	0.0708561	6.418	0.0357338	6.417	0.017169
6.422	0.1255	6.419	0.0718	6.42	0.0338	6.421	0.017	6.422	0.125679	6.419	0.0714323	6.42	0.0359121	6.421	0.0173248
6.424	0.1263	6.425	0.0832	6.425	0.0342	6.426	0.0206	6.424	0.128097	6.425	0.0769326	6.425	0.0394785	6.426	0.0206178
6.425	0.1283	6.429	0.0793	6.426	0.0386	6.429	0.023	6.425	0.12971	6.429	0.0818992	6.426	0.0408766	6.429	0.0220478
6.429	0.137	6.434	0.0859	6.43	0.0451	6.432	0.0211	6.429	0.135782	6.434	0.0859242	6.43	0.043465	6.432	0.0218865
6.432	0.1373	6.439	0.0935	6.438	0.0478	6.437	0.0218	6.432	0.1383	6.439	0.0907022	6.438	0.0472481	6.437	0.0246625
6.437	0.148	6.442	0.094	6.443	0.0535	6.438	0.0216	6.437	0.145669	6.442	0.0935301	6.443	0.0509935	6.438	0.0238306
6.438	0.1449	6.445	0.0944	6.448	0.0559	6.443	0.0255	6.438	0.145775	6.445	0.0977973	6.448	0.0542632	6.443	0.0260948
6.442	0.1484	6.447	0.0987	6.451	0.0558	6.448	0.0274	6.442	0.150956	6.447	0.0985128	6.451	0.05847	6.448	0.0277783
6.445	0.1589	6.451	0.1063	6.455	0.0587	6.451	0.0289	6.445	0.15602	6.451	0.105884	6.455	0.0614394	6.451	0.0309811
6.447	0.154	6.453	0.1067	6.456	0.0635	6.453	0.0299	6.447	0.157261	6.453	0.107693	6.456	0.0634636	6.453	0.0312487
6.451	0.17	6.456	0.1123	6.46	0.0655	6.457	0.0337	6.451	0.165665	6.456	0.113023	6.46	0.0674583	6.457	0.0347545
6.453	0.1725	6.459	0.1158	6.464	0.0686	6.461	0.0373	6.453	0.167979	6.459	0.117049	6.464	0.0699368	6.461	0.0374708
6.456	0.1762	6.463	0.1267	6.469	0.077	6.464	0.0352	6.456	0.174053	6.463	0.122772	6.469	0.0783589	6.464	0.0376182
6.46	0.1833	6.464	0.1258	6.47	0.0791	6.465	0.0417	6.46	0.180773	6.464	0.123069	6.47	0.080459	6.465	0.0399725
6.464	0.187	6.469	0.131	6.475	0.0839	6.468	0.0443	6.464	0.185976	6.469	0.133804	6.475	0.0847408	6.468	0.0427858
6.468	0.1972	6.471	0.1362	6.478	0.091	6.471	0.0463	6.468	0.195508	6.471	0.137788	6.478	0.0891054	6.471	0.0461433
6.47	0.2047	6.475	0.1444	6.481	0.0949	6.475	0.0494	6.47	0.200563	6.475	0.143032	6.481	0.0933219	6.475	0.0476918
6.476	0.2062	6.479	0.1464	6.483	0.0945	6.477	0.0491	6.476	0.209417	6.479	0.150249	6.483	0.0958434	6.477	0.0499475
6.477	0.2146	6.481	0.1528	6.486	0.0989	6.481	0.0519	6.477	0.212686	6.481	0.154523	6.486	0.100312	6.481	0.0534337
6.48	0.2201	6.484	0.1614	6.49	0.1034	6.483	0.0534	6.48	0.218335	6.484	0.160486	6.49	0.103927	6.483	0.054968
6.485	0.2314	6.485	0.1598	6.492	0.1119	6.485	0.0572	6.485	0.228554	6.485	0.161832	6.492	0.108503	6.485	0.0567823
6.49	0.2361	6.487	0.1682	6.495	0.1163	6.49	0.0601	6.49	0.236853	6.487	0.16603	6.495	0.115585	6.49	0.0594363
6.497	0.2577	6.492	0.1715	6.498	0.1153	6.496	0.0703	6.497	0.255793	6.492	0.175136	6.498	0.119926	6.496	0.0695793
6.501	0.2613	6.495	0.1826	6.501	0.125	6.498	0.0719	6.501	0.262202	6.495	0.183704	6.501	0.123267	6.498	0.071011
6.505	0.275	6.498	0.192	6.505	0.1391	6.502	0.0722	6.505	0.275663	6.498	0.189528	6.505	0.134849	6.502	0.074288
6.506	0.2781	6.501	0.194	6.506	0.1396	6.505	0.0825	6.506	0.278022	6.501	0.19434	6.506	0.136771	6.505	0.0818261
6.511	0.2839	6.506	0.206	6.51	0.1442	6.506	0.0845	6.511	0.287679	6.506	0.210263	6.51	0.142385	6.506	0.0831446
6.513	0.2932	6.512	0.2211	6.513	0.1524	6.51	0.0887	6.513	0.294427	6.512	0.223699	6.513	0.15052	6.51	0.086311
6.519	0.3143	6.518	0.2403	6.517	0.1653	6.513	0.0949	6.519	0.313726	6.518	0.244178	6.517	0.162452	6.513	0.0925767
6.525	0.3292	6.523	0.2608	6.52	0.1717	6.516	0.101	6.525	0.331585	6.523	0.260579	6.52	0.170967	6.516	0.0995816
6.526	0.3396	6.527	0.2767	6.523	0.1809	6.52	0.11	6.526	0.336467	6.527	0.275418	6.523	0.179571	6.52	0.108579
6.529	0.3482	6.533	0.3001	6.528	0.1902	6.523	0.1152	6.529	0.346193	6.533	0.300161	6.528	0.19573	6.523	0.115257
6.532	0.3565	6.534	0.3042	6.531	0.2108	6.526	0.1238	6.532	0.35746	6.534	0.304974	6.531	0.208088	6.526	0.123835
6.534	0.3669	6.539	0.3251	6.533	0.2174	6.529	0.1309	6.534	0.365995	6.539	0.325365	6.533	0.215694	6.529	0.131646
6.539	0.3838	6.541	0.3337	6.539	0.2401	6.532	0.1388	6.539	0.383699	6.541	0.334858	6.539	0.239386	6.532	0.141276
6.541	0.395	6.544	0.356	6.54	0.2433	6.534	0.1478	6.541	0.391955	6.544	0.351909	6.54	0.243716	6.534	0.148893
6.545	0.4069	6.546	0.3673	6.545	0.268	6.537	0.1576	6.545	0.411247	6.546	0.362443	6.545	0.269996	6.537	0.158456
6.55	0.4307	6.55	0.3817	6.551	0.2992	6.542	0.1747	6.55	0.431814	6.55	0.38157	6.551	0.300288	6.542	0.177249
6.552	0.4393	6.552	0.3932	6.555	0.331	6.543	0.1838	6.552	0.442433	6.552	0.394025	6.555	0.328762	6.543	0.183027
6.557	0.4667	6.556	0.4266	6.56	0.36	6.548	0.2087	6.557	0.471286	6.556	0.42228	6.56	0.360368	6.548	0.205843
6.558	0.4797	6.559	0.4409	6.562	0.3671	6.55	0.2153	6.558	0.477774	6.559	0.440742	6.562	0.370855	6.55	0.213932
6.563	0.4944	6.562	0.4598	6.565	0.3947	6.552	0.2292	6.563	0.498141	6.562	0.456064	6.565	0.390851	6.552	0.225497
6.565	0.5017	6.565	0.4762	6.567	0.3982	6.555	0.2465	6.565	0.508015	6.565	0.474852	6.567	0.400384	6.555	0.246069
6.567	0.5185	6.568	0.4844	6.572	0.4498	6.561	0.2815	6.567	0.513638	6.568	0.490834	6.572	0.446346	6.561	0.280818
6.572	0.5467	6.573	0.5339	6.573	0.4541	6.566	0.3126	6.572	0.548324	6.573	0.533106	6.573	0.454097	6.566	0.310533
6.573	0.5526	6.578	0.5674	6.578	0.4978	6.567	0.3136	6.573	0.553546	6.578	0.569112	6.578	0.494767	6.567	0.314553
6.578	0.5795	6.584	0.6321	6.58	0.5073	6.57	0.3454	6.578	0.580059	6.584	0.625533	6.58	0.511893	6.57	0.342108
6.579	0.5858	6.591	0.6739	6.584	0.5581	6.574	0.3763	6.579	0.585346	6.591	0.673549	6.584	0.558671	6.574	0.376557
6.584	0.6218	6.596	0.7424	6.586	0.5746	6.577	0.4016	6.584	0.623314	6.596	0.737794	6.586	0.575437	6.577	0.401931
6.591	0.6586	6.601	0.7856	6.59	0.6104	6.58	0.4259	6.591	0.653214	6.601	0.786993	6.59	0.610063	6.58	0.428511
6.596	0.7017	6.605	0.8371	6.591	0.6182	6.584	0.4734	6.596	0.702473	6.605	0.837009	6.591	0.618515	6.584	0.477882
6.598	0.7094	6.606	0.8519	6.595	0.6807	6.591	0.5397	6.598	0.714875	6.606	0.851035	6.595	0.679083	6.591	0.545121
6.601	0.7349	6.61	0.9041	6.598	0.7192	6.596	0.6245	6.601	0.734785	6.61	0.910831	6.598	0.717531	6.596	0.628245
6.605	0.7719	6.613	0.9364	6.601	0.757	6.597	0.642	6.605	0.769793	6.613	0.941497	6.601	0.756044	6.597	0.642419
6.61	0.8216	6.617	0.9933	6.604	0.8137	6.601	0.7018	6.61	0.822806	6.617	1.00388	6.604	0.804368	6.601	0.701479
6.612	0.8323	6.618	1.027	6.606	0.8355	6.605	0.7668	6.612	0.83469	6.618	1.02326	6.606	0.836002	6.605	0.775038
6.615	0.8755	6.621	1.0675	6.61	0.9041	6.61	0.8991	6.615	0.863206	6.621	1.06018	6.61	0.91073	6.61	0.884533
6.618	0.8958	6.625	1.1348	6.612	0.9518	6.613	0.9281	6.618	0.896667	6.625	1.13155	6.612	0.93989	6.613	0.940373
6.622	0.9166			6.615	0.9899	6.615	0.9956	6.622	0.925953			6.615	0.996193	6.615	0.991922
6.625	0.9601			6.62	1.0824	6.619	1.1119	6.625	0.965176			6.62	1.09389	6.619	1.0961
				6.622	1.1538	6.622	1.1483					6.622	1.13337	6.622	1.16918

## Sheet: Fig 4e
Sed coefficient (S)	c(s)
0	0.00919092
0.0753769	0.00482979
0.150754	9.49709e-07
0.226131	5.99191e-09
0.301508	6.27267e-09
0.376884	4.57335e-07
0.452261	0.000230466
0.527638	0.0649904
0.603015	2.11612
0.678392	5.94247
0.753769	2.91691
0.829146	0.744057
0.904523	0.230807
0.9799	0.124122
1.05528	0.0972635
1.13065	0.0744129
1.20603	0.0413076
1.28141	0.0155762
1.35678	0.00506932
1.43216	0.00208766
1.50754	0.0014137
1.58291	0.00169394
1.65829	0.00304135
1.73367	0.00615305
1.80905	0.0112233
1.88442	0.0161855
1.9598	0.0180752
2.03518	0.016553
2.11055	0.0133114
2.18593	0.00991378
2.26131	0.00700982
2.33668	0.0048427
2.41206	0.00337184
2.48744	0.0024554
2.56281	0.00196344
2.63819	0.0017497
2.71357	0.00179895
2.78894	0.0020549
2.86432	0.00252457
2.9397	0.00316086
3.01508	0.00380517
3.09045	0.00432635
3.16583	0.00459059
3.24121	0.00461982
3.31658	0.00453185
3.39196	0.00440936
3.46734	0.00426468
3.54271	0.00405707
3.61809	0.00373709
3.69347	0.00327235
3.76884	0.00270291
3.84422	0.00210403
3.9196	0.00158047
3.99497	0.00116766
4.07035	0.000891026
4.14573	0.000713424
4.22111	0.000617594
4.29648	0.000583252
4.37186	0.000602776
4.44724	0.000673812
4.52261	0.000800339
4.59799	0.00098836
4.67337	0.00123914
4.74874	0.00153874
4.82412	0.00185982
4.8995	0.0021556
4.97487	0.00236601
5.05025	0.00243858
5.12563	0.00235896
5.201	0.00215385
5.27638	0.00185958
5.35176	0.00153942
5.42714	0.00123878
5.50251	0.000987797
5.57789	0.000796711
5.65327	0.000662068
5.72864	0.00058018
5.80402	0.000539831
5.8794	0.000537268
5.95477	0.000568584
6.03015	0.00063391
6.10553	0.000727196
6.1809	0.000843091
6.25628	0.000965957
6.33166	0.00107476
6.40704	0.00114671
6.48241	0.00116396
6.55779	0.00112305
6.63317	0.00103391
6.70854	0.000912099
6.78392	0.000777339
6.8593	0.000643761
6.93467	0.000521636
7.01005	0.000415603
7.08543	0.000326986
7.1608	0.00025426
7.23618	0.000196884
7.31156	0.000152739
7.38693	0.000119488
7.46231	9.52938e-05
7.53769	7.80645e-05
7.61307	6.65179e-05
7.68844	5.91696e-05
7.76382	5.53831e-05
7.8392	5.44704e-05
7.91457	5.61094e-05
7.98995	5.99718e-05
8.06533	6.60516e-05
8.1407	7.38042e-05
8.21608	8.29566e-05
8.29146	9.28904e-05
8.36683	0.00010306
8.44221	0.000113261
8.51759	0.000123387
8.59297	0.000134004
8.66834	0.0001457
8.74372	0.00015932
8.8191	0.000175759
8.89447	0.000195959
8.96985	0.000220456
9.04523	0.000249823
9.1206	0.00028443
9.19598	0.000322323
9.27136	0.000362497
9.34673	0.000404195
9.42211	0.00044291
9.49749	0.000476238
9.57286	0.000501671
9.64824	0.00051647
9.72362	0.000519979
9.799	0.000511868
9.87437	0.000494438
9.94975	0.000468343
10.0251	0.000435838
10.1005	0.000399437
10.1759	0.000361117
10.2513	0.000323071
10.3266	0.000286332
10.402	0.000251596
10.4774	0.000219596
10.5528	0.000190383
10.6281	0.000163741
10.7035	0.000139415
10.7789	0.0001175
10.8543	9.75707e-05
10.9296	7.97493e-05
11.005	6.39678e-05
11.0804	5.04299e-05
11.1558	3.91379e-05
11.2312	3.0002e-05
11.3065	2.28148e-05
11.3819	1.74129e-05
11.4573	1.34063e-05
11.5327	1.05308e-05
11.608	8.53095e-06
11.6834	7.18133e-06
11.7588	6.30144e-06
11.8342	5.79373e-06
11.9095	5.56284e-06
11.9849	5.55813e-06
12.0603	5.73785e-06
12.1357	6.074e-06
12.2111	6.55185e-06
12.2864	7.14889e-06
12.3618	7.84657e-06
12.4372	8.66298e-06
12.5126	9.60018e-06
12.5879	1.06544e-05
12.6633	1.18605e-05
12.7387	1.32296e-05
12.8141	1.47383e-05
12.8894	1.63929e-05
12.9648	1.8135e-05
13.0402	1.99111e-05
13.1156	2.16994e-05
13.191	2.34571e-05
13.2663	2.52998e-05
13.3417	2.72348e-05
13.4171	2.94408e-05
13.4925	3.22129e-05
13.5678	3.57472e-05
13.6432	4.02786e-05
13.7186	4.61478e-05
13.794	5.35456e-05
13.8693	6.25616e-05
13.9447	7.31423e-05
14.0201	8.47161e-05
14.0955	9.66083e-05
14.1709	0.000108132
14.2462	0.000118108
14.3216	0.000125677
14.397	0.000130921
14.4724	0.000133919
14.5477	0.000135331
14.6231	0.00013614
14.6985	0.000137229
14.7739	0.000139898
14.8492	0.000144683
14.9246	0.000152571
15	0.000328655
